# Supplementary material for: Molecular characterization of two recombinant isolates of telosma mosaic virus infecting Passiflora edulis from Fujian Province in China
Source: PeerJ. 2020 Feb 21;8:e8576. doi: 10.7717/peerj.8576 (PMC7039140; doi:10.7717/peerj.8576)
Supplement: Supplemental Information 3 [file peerj-08-8576-s003.txt]

>MK340755_Wuyishan
CTCATCAAGACTATTGAATAGACAAGCGATTTCAAGCCTTCTCTTTCAAGCAATCTTTAATTTACATATTTGCGAAATTCTCATATTTCTCAAGCAATCTCTTATCTTCAGTGCATACTTTTCTCTTACAATATCTTCTATCTTTTGTATCACAACCTCAACTACTTAACCAACCAATGGCAACAATTATGTTCGGAGCTTTCACTGTGCAGTTGAAGCACAAAACAATAACTGAAAAGAGAAAACGGATGGTGGAATCTGTTAGGATTGAGCAAGAGGTGCGCATGGAAACTGTCCATGAGCTAGTTACGGAGAACATCACTGTGGGATGCTCAGCAAGATGCGCGGGCCTGAGCGCATACACAAAATCGTCCCTCAAGAGGGCAATTAAGGAAGGAGATCTGAGTGCGGCAGGAAGTTGCCCTTATTGTGGCCTTCGGGGATTAGTCGGTGATGGTCGTGAAAGGGTGATTTCTGTACCCAGATTGGTGGCACAGCAAAAGGAAATAGTCATCGACAAGGAGGTCCCTTATTTTTATGAGGAGGAGTACGAGGTGGAGGTACCATGCATCACCACTGAAGTAGTGCAACCAAACGTGGTTGCCACTCCTAAGAATGATGTCTGCGGTATTTCTGTGCAGGCAAAGGCAGCAAACAGCATCGTTACTGAGGGTATGATAGCAAAATCTGAGCCATCATTAAAACAGGTTAGTCGCGCCATTGCATTTGCTAGCAAACGGGAAATTGGTAGTTACGATTTAACTATCAAAAAGATGGATGAGGCAATGCAACAAAATCCTGAGTTGCAGAAGAGACTTTTGATCAACAAGTATAGCCCTGTTATGCCAAGGAAAGGCGGTGCGGTTGGCATTCGTCACTTATCCATAGAGCAGGCTATAAGGAAGAGGGATGCTGCTCTACTGAAGGAGCAGGAGGAAAAGGACTTTCTTGAAGGAAAATACGCAAACTGTGCGTATGTTGGAAGAATTGCTGGTTCAATTGAACCAACAATTGGGCAATCTGTAGGATTCAGGAGTGAATTCTACAGAAGAAGCTACAAAAAGATTGTAAATCAGCCCAAGAAGGTCAAGCAACCAAAACTTAGCACAGTCTTTCAACAGGTCATGCAGACCGTAACAGCCTATAAAAAGAAAGTGGAATATATAGGCAGGGGCAAGAATGCACATGCAAAGGTTGAATTTGTGCAGAGAGGTTCTGAGTGTTTTCCAAAGTTTCATTTGGCACATGAGGAGGGTAAATACAAGCACCAGGAGCTTGACTTTGGAAAGATTCATGAATTCCTTGAGTATTTGGCACGCTTCAATGTGAACAGCACTATAAAGGATGAAGACATCCAGCCAGGTGATAGTGGTTTATTCTTTTGTGGTAAACAACGAGTTGTTGGAGAAAATACGGATAAGCCCTATATGATTGTTAGGGGACGTATTGGTAAGAAGCTGGTGAATGCGCTAGACTATGTCAAGTCAATCATTGAAGTGCACCATTACTCATTGTCACCTGAGATGCAATTTTTCAGAGGTTGGAGGAAAATTTTTGATCAGATGGTGCCAGACGACACCAACCATGAGTGCACAGTTGATTTCAGCAATGAGCAATGTGGTGAGATCGCAGCTTTGTTAAGCCAGTCATTATACCCAGTCAGAAAGCTGTCTTGCAAGCTATGTAGAGGGCATAATTCAAACCTGAGTCGGGAAGAATTCAAGGAATTCCTTCTGAAACATCTTAGTAGCCATAAAAATGTCTGGAATTCATATGAGAGCATCGATGGTCTGGGCAAGGCTCAAGAACTTGTCCAACAATTGACAACTGATAATCTTTCTTTGGGCACCTCTGTGGAAATCATGCGGCTAACACAGGGTTGTACTAGCACTCCAATGCTTCAGATTCAAGATATCAACAAAGCTCTAATGAAGGGTCCCTCGGCAAACCAAGAAGAGTTCAAGCTAGCGTCCAAGCAATTGTTTGCAATGACTCAATGGTGGAAAAATCATATGACACTCACTGATGAAGATGCTCTTAAAACTTTCAGGAACAAACGCTCTTCAAAGGCCCTCTTAAATCCTAGCTTGATGTGTGATAATCAATTGGATAAAAATGGCAATTTTGTATGGGGTGAAAGAGGTCGGCACTCAAAAAGGTTCTTCTCTAATTTCTTTGAAGAGATCATACCATCTGACGGTTATGACAAATACTTTTTAAGGAAGAATCCTAATGGTCAAAGGAAGTTGGCAATTAAATCTTTGATTGTTCCAATGAGCCTAGATAGAGCAAGACTTCATTTGCAGGGTGAAAGCATTGAACGCCTCCCATTGACAAATGCGTGTATCTCAAAGCAAGATGGGAGCTTCATTTATCCATGCTGTTGTGTCACACATGATGATGGAAAAGTCTTACATTCAGAATTGAAGAGTCCAACAAAAAGGCATCTGGTGGTTGGTTCTACTGGAGAACCCAAATACATAGATTTACCAACCAATGAGGCAGATAGAATGTATGTTGCAAAGGAAGGATATTGTTACCTCAACATATTCCTTGCCATGCTTGTAAATGTCAATGAGGATGCAGCAAAGGATTTTACAAAGATGGTTAGAGACGTAATTGTTCCAATGCTTGGAACTTGGCCCACAATGACTGATGTTGCTGCAGCTGCATACATTCTAGTGATCTTCCACCCTGAAACCAGAAATGCTGAACTTCCAAGAATTTTGGTTGACCACACAAGCCAGACCATGCATGTTATTGATTCGTTTGGATCATTAACAACAGGTTATCATGTTCTGAAGGCTGGTACAGTCAATCAATTGATTCAATTCGCGTCAAATGATCTTCAAGGAGAGATGAAGCACTATAGAGTTGGTGGCGATGTTCAGCAGAGGATGCGATGCGAGACAGCACTGATTAAGGGTATCTTTAAACCAAAGATTTTGATTCAAATGCTTGAAAATGATCCATACATTCTCATGATGGCATTAGTGTCCCCTGCAATTCTGATACACACATTTAGAATGAGGCACTTAGAGAAAGGGATTGAACTGTGGATCAACAAGGACCAAAATGTTGCAAAAATTTTCATGTTGCTTGAAAAACTCACAAGGAAGCTAGCGGTGAATGATGTTCTTATGGATCAGCTATCCATAATATCAGAAGCCTCAAACAGCTTTCTAGACGTGCTAAATGATTGTCCTCAAAGATACATGTCATACAAGCCCGCAAAAGATTTACTCATAATGTATCTAGAAAGGAGGGACACAAACAAGCAACTCACAGACAATGGATACATGGATTTGAACGCACAATTGTACACTCAAATGGAAAAAATCTATGTCACTCGTTTAAAGAAGGAATGGTCCGCATTAAGCTTGTGGGAAAAATTCTCATCAACATGGCAATTAAAGAGGTTTTCACCACAATCGGAAGAAAAGTTGCAAACACAAGCTGTGAAAGACACAAGAGAATCTTCAAGTACCTTTGTGAGTGCGTGCTTTTTGAAGGCACAAACACACCTAAGAGAAAGAAAAGAATCTCTTTTCAGAAGGATGGATGATATTAAAATGTATATAGTTAGAAAGTTTGTAAATTCTTTATTACGAGTTGTACATAAATGTTATAGTGATATCGTTTATTTAGTCAATGTTTGTATAGTATTTTCTGTTTTGTTATCAATGATCAAAGTGCTGAATGATATGGTTGCTTCAATACAGACGAAGAATGCCATAGTCAAGTTGCACGAAATTCAAGAGAAACAAAATGCAGTTAACGCAATGTACAGAATGATGTGTGATTCTAGAGGTGAAAAGCCTACAGTTGATGAATTTCTGCAAAAGATTGAAGAAGTTAGGCCTGACTTACTAGCAACCGCCAAAATCATGGCAAGCGCTACAGAAGACGTCCAAACGCAAGGCAAAACAGCAAATCAGGTGCAATTTGAAAAGATCATTGCTTTTATGGCCCTGCTAACAATGTGTGTTGATGCTGAAAGAAGTGATGCTCTCTTCAGGATACTAAACAAGCTCAAAACTGTCTTTGGGACCATGGGTGAAGATGTGAGGCTGCAAAGTCTTGATGAAATTCAAAATTTGGATGATGATAAAAAGTTGACAATTGACTTTGATCTAGACACAAGCAAGGAGCCAACAGCCATGCATTTTGATGTTAAGTTTGAAGAGTGGTGGAATAGACAGTTGCAACAAAACAGAACAATACCTCACTATCGTTCAACAGGAGAATTTCTTGAGTTTACAAGGGAGAGTGCTGCTAAGATAGCCAATCAAATATCCACTTCAAGCAGTGTTGAGTTTCTTGTACGAGGTGCAGTAGGCTCAGGAAAATCAACTGGTTTACCCCATCATCTTTCAAAGAAAGGAAAAGTTTTATTGCTAGAGCCCACAAGACCTTTGGCTGAAAATGTCAGCAAACAGTTGAGTGGTGATCCGTTCTATCAAAATGTCACTCTGAGAATGAGAGGTTTGAGCAAATTTGGATCGAGCAATATCACAGTGATGACCAGTGGGTTTGCATTTCACTACTATGTTAATAATCCACATCAGCTATGTGACTTTGATTACATCATTATTGATGAATGTCATGTCATGGATAGCTCAACAATTGCTTTTAACTGTGCTCTCAAGGAATTCTCTTATGCTGGCAAGCTTTTAAAGGTATCTGCAACACCTCCAGGAAGAGAATGTGAGTTCACAACTCAGCATCCAGTGAAGCTTAAGATTGAAGAGCATCTTTCCTTTCAGCAATTTGTTCAAGCTCAAGGAAGTGGTGCAAATGCCGATATGATTCAACATGGTTGCAATATTTTGGTTTATGTGGCTAGCTACAATGAAGTGGATCAACTTTCAAGGTTGTTATCAGAAAAGCAATTCAAAGTCACAAAAGTGGATGGGCGCACAATGCAAATGGGCAATGTTGAGATTTCAACATCAGGCACTTCAGCTAAACCACATTTCATAGTAGCAACAAACATCATAGAGAATGGTGTCACATTGGATGTGGATTGTGTTGTCGATTTCGGTTTGAAGGTGGTAACTGCTTTAGACACAGATAACCGATGTGTGCGGTACAACAAGAAACCAGTAAGCTATGGAGAGAGGATACAGAGATTGGGAAGAGTTGGGAGACACAAGCCAGGTTATGCTCTTAGGATTGGTTGCACTGAGAAGGGAGTTGAAGAAATACCTGAATTCATTGCTACAGAAGCTGCTTTTCTCTCATTTGCTTATGGATTGCCTGTAACAACTCAAAGTGTAACAACAAATATGCTTTCCAGGTGCACAGTCAAACAGGCGAGAAGTGCTCTAAACTTTGAATTGACTCCCTTTTTCATCATTAACTTCATAAAATATGATGGGAGTATGCATCCTGAGATCCACAAGCTTCTTAGAAGCTTCAAATTGAGAGAGTCGGAAATGATGCTTAATAAGCTAGCAATTCCACACCAGTACACAGGTCAATGGCTTACAGTGAAAGAATATGAACGAATTGGAGTGCACATTAACTGTGATGAAGAAACACGCATTCCTTTTTATGTTCATGGAACTCCGGATAAGCTACATGAAATGTTGTGGAACACAATTTGCAAATATAGGGGTGATGCTGGCTTTGGTAGAATCTCAAGTGTCAATGCAACCAAGATAAGCTACACTCTCAGCACAGATCCAACAGCAATACCTCGAACAGTAGCGATCATAGACCATCTCTTGAGTGAAGAAATGATGAAGCAAAGCCACTTTGATACCATTGGATCAGCTGTTACAGGATATTCCTTCTCATTGGCTGGAATCACTGAAGGTTTCAGGAAAAGGTACCTAAAGAACCACACACAGCACAACATCACAGTGCTCCAACAAGCCAAAGCTCAACTCCTTGAGTTTGATTCAACAAAGGTGGACTTGGATAACTTGCACACTCTTGAAGGGCTTGGAGTTCTCAACACAGTTAGGATGCAGAGCAAGAGTGAGATCAGCAAATGTCTGGGCTTAAAAGGCAAGTGGGATGGTGTGAAATTCACTAATGATGCATTGTTGGCAGCATTAACTCTTATAGGTGGAGGCTGGATGATGTGGGAATATTTCACAAAGAGCGCAAAGGAATCAGTTTCCACACAAGGAAAGAAACGCATGCTCCAAAAGCTAAAGTTCAGGGATGCAAGAGACAGAAAAGTGGGTCGTGAAGTGTATGCCGATGATTATACAATGGAGCACACTTTTGGGGAAGCATACACAAAGAAAGGCAAGCAGAAAGGAAGCACAAAAACGAAGGGGATGGGTAAGAAATCAAGGAATTTCTTCCACATGTACGGAGTTGAACCCGAAAACTACACAACAATTAGGTTCGTTGATCCCCTAACTGGTTACACAATGGATGAACATCCTAGAGTCGACATCAGAATTGTGCAAGAGGAAATAAGCGAGGCCCGTGAAGCAGCAATAAATGAAGGTGATTTGGATAGACAAGCTATAGTATACAAGCCAGGCATTGAGGCATACCTTTTTGGAAAAGACACTGAAAACATTATCAAGATTGATCTCACACCACACAATTCAAGAGTTGTTTGCAGAAACAGTGCAACTATTTCAGGTTTCCCGGAAAGAGATGACGAATTGAGACAGACGGGTATGCCACAAACAATTCCAAAAGATGCATTACCCAAGCCCAATGAATTCGTAAAGGTTGAGAGTAAGTCAGTATACAAAGGGTTAAGAGACTACAGCGGCATTGCAACATTGATTTGCCAGTTAATAAATGACTCTGATGGACACACTGAATCAATCTTTGGTATTGGGTATGGGTCATACATTATCACAAATGGTCATCTCTTCAGAAGAAACAATGGGACCCTTACTATAAAGTCATGGCATGGTGAATTTGTTATCCGCAACACCACTCAGATTAAGATTCATTTCATAGAAGGAAAGGATGCAATTCTCATTAGAATGCCAAAAGATTTTCCCCCATTTGCCAAAAGAAGTTTCTTCAGAAGTCCAAAGAAAGAAGAGAGGGTGTGCATGGTGGGCACAAATTTCCAAGATAAGAGCCTTAGGGCAACAGTTTCAGAATCATCAATAGTGGTACCAGAAGGGATTGGTTCTTTTTGGATGCATTGGATTTCAACGCAGGATGGTTTTTGTGGGCTTCCATTAGTCTCAGTGACTGATGGTTTTATAGTTGGGATTCACGGGCTGACATCAAATGTCTCAAGCAAGAACTTCTTTGTTCCTTTCATTAGCAATTTTGAATCTGAGTATCTGCTTAAAGCTGATGAATTCTCATGGAACAAGAATTGGTTCTGGCAACCAGATAGAATAGCCTGGGGATCGTTGAATTTGAGGGAAGAACAACCACAAGAGGAATTTAAAGTATCCAAGTTAATACATGATCTCTTTGGGGATGCAGTGAAGACACAGAGCAAGCGGGAAAGATGGGTCTTGGATGCTGTTGAAGGTAACTTGGTTGCATGTGGGAGTGCTGATAGTTCGCTTGTCACCAAGCATGTTGTGAAAGGAAAATGTCCACATTTTGAGCAATACTTGTTGCAAAATCAGGAAGCTGCTAATTTCTTCAGACCACTTATGGGGGCTTATCAACCAAGTAAACTGAATAAGGAGGCTTTCAAGAAAGATTTCTTCAAATACAATAAGCCAGTGGTTCTGAATGAAGTTCATTTTGAGTCTTTCGAGAAGGCAGTGGACGAAGTCAAAACAATGATGATGGAACTTGATTTTCATGAATGTGTATTCGTCACTGACCCTGATGAGATTTATGACTCACTGAACATGAAAGCAGCTGTTGGGGCACAATACAAGGGAAAGAAGTCTGAGTATTTCTCTAGTATGGATGATTTTGATAAGGAACGACTCTTATACTTGAGTTGTGAGAGGTTGTTCTATGGAAAGAAGGGCTTGTGGAATGGCTCACTCAAAGCTGAGCTTAGGCCACTTGAAAAGGTTCAAGCAAATAAGACAAGAACATTCACAGCAGCACCCATAGACACACTTCTTGGTGCAAAAGTTTGCGTGGATGATTTCAACAATCAATTTTACAGTATGAACCTCAAGTGCCCATGGACCGTCGGGATGACAAAGTTTTATGGGGGATGGGACAATCTGATGAGAAGCTTACCAGATGGATGGCTATACTGTCATGCTGATGGTTCACAATTTGACAGCTCCCTAACCCCTTTGTTGCTCAATGCAGTGCTGGATATTAGAATGTTTTTCATGGAAGACTGGTGGGTTGGACAAGAGATGCTTGCGAATTTGTATGCAGAGATCGTGTACACACCAATCCTTGCCCCTGATGGCACAATTTTCAAGAAGTTCAGGGGCAACAACAGTGGACAACCTTCTACTGTGGTGGATAATACTTTGATGGTGGTTATTTCTGTCTACTACTCATGTTTCAAACAAGGGTGGAATGCGGAAGACATTGCTGAAAGACTTGTTTTCTTTGCAAATGGTGATGATATCATATTGGCAGTCCAGGAAGAAGATGAATGGCTATACAACTGTCTTGGATCATCTTTCGCAGAACTAGGGTTGAACTACGACTTTAGTGAAAGAACAAAGAGAAGAGAAGAGTTGTGGTTTATGTCACATCAGGCAAAAGAGATTGATGGCTTGTACATTCCAAAGTTAGAGCCAGAGAGGATTGTTTCAATACTTGAATGGGATAGAAGCAAAGAATTCATGCACAGAACTGAAGCAATTTGTGCAGCAATGATTGAGGCTTGGGGACATACAGAGTTGTTGACAGAAATTCGTAAGTTTTACTTGTGGTTACTCCAAAAGGACGAATTTAAGGAGCTTGCAGCTGAAGGAAAAACTCCTTACATTGCAGAAAGTGCATTGAGAAAGCTCTACACTGACAAGGATGCCCGGATGGATGAACTACAAGCTTACTTACAAGTGTTGGACTTCGAGCACGCAGAGGGTTGTGGAGAATCAGTCTCACTCCAGTCTGGAAAGGTTGATGATGTTGATGCAGGCAACACAGGCAAAGACAAAAAGAAAGAAGAGGAGCAACCCAAAAATCCAAATCCTGAAAAAGCCGCTGCTATGTCAGACAAAGATGTTGGCAGTAGCTCAAAAGGGCGCATTGTACCAAGGTTGCAGAAAATTACAAAGAAAATGAACTTACCAATGGTAAAAGGCAAAGTAATTCTTGATCTTGATCATTTGATTGATTACAAGCCTAACCAAACGGATTTGTTCAACACAAGAGCAACCAAGAACCAATTCGACTCATGGTACAATGCCATCAAGATTGAGTATGAATTGAACGACGCTCAAATGAATGTCGTCATGAATGGTTTCATGGTGTGGTGTATTGAAAATGGCACTTCACCAGATGTCAATGGCGTGTGGGTAATGATGGACGGAGATGAACAAATTGAGTACCCACTCAAGCCAATGGTTGAAAATGCTAAGCCGACACTGAGACAAATCATGCATCACTTTTCAGATGCGGCGGAAGCATACATTGAGATGAGGAATTCTGAGGGATTGTACATGCCTAGGTATGGTCTCCTTAGAAACCTGAGGGATAAAAGTCTGGCGCGATATGCATTCGATTTCTATGAGGTCACCTCTAAGACGTCAGATAGAGCTAAAGAAGCTGTGACACAAATGAAAGCAGCCGCCCTCGTTGGCACTACAAATAAGATGTTTGGACTGGATGGTAGTGTCAGCACAACTGGCGAAGATACTGAAAGGCACACTGCACGAGATGTAAATCAGAACATGCACTCCTTGCTTGGGGTAGGTTCTGTGCAGTAAAGGTTAGGTAAACTAGCCACAGTTAGAACTTCGCGTTGCTTAGTAGTCCTTAGTACTTTACTTTCACTCTCTTTACTTTCCAGAGTGGTTACACCACCTTGTTCATGAGTATTGCGATAGAGTGGCACAGCCACCAGTGTTTGTTATTTTAGTACTTTGTAAAACTACAAGCGTGGAGAACCATTAGATCAGAGAGCTCTGTGGTGAGGTTACACCTCGTATGAGTTATCTGCCTTAATGTTTGTTGTCCCAAAAAAAAAAAA
